# Supplementary material for: Implementation Benchmark of Tumor-Agnostic Eligibility Signals Across Routine Comprehensive Genomic Profiling Platforms in Japan: A Nationwide C-CAT Analysis
Source: Curr Oncol. 2026 May 30;33(6):324. doi: 10.3390/curroncol33060324 (PMC13297875; doi:10.3390/curroncol33060324)
Supplement: Supplementary file 1 [file curroncol-33-00324-s001.zip]

Archive with 4 entries (4 files):
- 33CO_SupplFigureLegends20260418.pdf
- 33CO_SupplTables20260419a.pdf
- 33_Supplementary_FigureS1_Expanded_Organ_by_Platform.tiff
- 33_Supplementary_FigureS2_Platform_Use_Distribution.tiff
